# Supplementary material for: Development and optimization of an ELISA method to detect Toxoplasma gondii oocyst infection in cats
Source: Parasitol Res. 2025 Jul 7;124(7):79. doi: 10.1007/s00436-025-08523-y (PMC12229958; doi:10.1007/s00436-025-08523-y)
Supplement: Supplementary file 1 — (ZIP 3.47 MB) [file 436_2025_8523_MOESM1_ESM.zip › 974fa741-7d04-4376-b7ca-9c891b6d1dc7-supplementary files/Supplementary Table 1.xlsx]

## Sheet: Sheet1
	Primer Name	Sequence
	LEA850-F	GTGGACAGCAAATGGGTCGCATGGCGACCGAGCACTCACA
	LEA850-R	ATCTCAGTGGTGGTGGTGGTGGTGGCCAAGCTTTTCTTGAACCT
	rLEA860-F	GTGGACAGCAAATGGGTCGCCATGAAACAGCCGGACAAAA
	rLEA860-R	CAGTGGTGGTGGTGGTGGTGCGACCCTTTGTCCTTCAGAC
	LEA870-F	GTGGACAGCAAATGGGTCGCATGGCCAAGGACGCGGCCCT
	LEA870-R	ATCTCAGTGGTGGTGGTGGTGGTGATTGCTTCTGTGCTTCCCCA
	LEA880-F	GTGGACAGCAAATGGGTCGCATGGCGGACCAAGCGAGAAC
	LEA880-R	ATCTCAGTGGTGGTGGTGGTGGTGAGAAACCGTATCTTTGATCT
	pET-28a-F	CACCACCACCACCACCACTG
	pET-28a-R	GCGACCCATTTGCTGTCCAC

## Sheet: information
		Article title：	Development and optimization of an ELISA method to detect Toxoplasma oocyst infection in cats
		Journal name：	Parasitology Research
		Author names：	Mingfeng He, Bufan Zhang, Shuai Han, Jiahui Qian, Zhengming He, Yulian Wei, Yanqin Zhou, Bang Shen, Rui Fang
		Affiliation：	State key laboratory of Agricultural Microbiology, College of Veterinary Medicine, Huazhong Agricultural University
		Correspondence:	fangrui@mail.hzau.edu.cn
